# Supplementary material for: Inactivation of Respiratory Syncytial Virus by Ozone Generated via Dielectric Barrier Discharge Technology with Decrease in Intact Viral Surface Protein
Source: Microorganisms. 2025 Nov 16;13(11):2611. doi: 10.3390/microorganisms13112611 (PMC12654626; doi:10.3390/microorganisms13112611)
Supplement: Supplementary file 1 [file microorganisms-13-02611-s001.zip]

Archive with 1 entries (1 files):
- microorganisms-3934958-supplementary.pdf
